# Supplementary material for: Acidic Urine pH and Clinical Outcome of Lower Urinary Tract Infection in Kidney Transplant Recipients Treated with Ciprofloxacin and Fosfomycin
Source: Antibiotics (Basel). 2024 Jan 24;13(2):116. doi: 10.3390/antibiotics13020116 (PMC10886300; doi:10.3390/antibiotics13020116)
Supplement: Supplementary file 1 [file antibiotics-13-00116-s001.zip]

Archive with 1 entries (1 files):
- antibiotics-2839367-supplementary.pdf
